# Supplementary material for: Drug-Induced Reorganisation of Lipid Metabolism Limits the Therapeutic Efficacy of Ponatinib in Glioma Stem Cells
Source: Pharmaceutics. 2024 May 29;16(6):728. doi: 10.3390/pharmaceutics16060728 (PMC11206984; doi:10.3390/pharmaceutics16060728)
Supplement: Supplementary file 1 [file pharmaceutics-16-00728-s001.zip]

Archive with 1 entries (1 files):
- pharmaceutics-3006566-supplementary.pdf
